# Supplementary material for: ELMO1 Deficiency Reduces Neutrophil Chemotaxis in Murine Peritonitis
Source: Int J Mol Sci. 2023 Apr 30;24(9):8103. doi: 10.3390/ijms24098103 (PMC10179205; doi:10.3390/ijms24098103)
Supplement: Supplementary file 1 [file ijms-24-08103-s001.zip]

Archive with 1 entries (1 files):
- ijms-2316658-supplementary.pdf
